# Supplementary material for: Recognition of a Clickable Abasic Site Analog by DNA Polymerases and DNA Repair Enzymes
Source: Int J Mol Sci. 2022 Nov 1;23(21):13353. doi: 10.3390/ijms232113353 (PMC9655677; doi:10.3390/ijms232113353)
Supplement: Supplementary file 1 [file ijms-23-13353-s001.zip]

Archive with 1 entries (1 files):
- ijms-1987004-supplementary.pdf
